# Supplementary material for: Bone tissue, blood lipids and inflammatory profiles in adolescent male athletes from sports contrasting in mechanical load
Source: PLoS One. 2017 Jun 29;12(6):e0180357. doi: 10.1371/journal.pone.0180357 (PMC5491175; doi:10.1371/journal.pone.0180357)
Supplement: S1 File — (XLSX) [file pone.0180357.s001.xlsx]

## Sheet: S1_File_Full_dataset
Research_ID	Sex	Sport	Age	Training_years	Training_months	Training_sessions_week	Training_min_week	Training_Load_Past_Month	Log_TLPM	VitaminD_Intake_S	Body mass	Stature_cm	Stature_m	BMI	Leg_length	Sitting_Height	Maturity_offset	APHV	DXA_Ttissue	DXA_Fat_Perc	DXA_Fat_Tissue	DXA_Lean_St	Trunk_Ttissue	Trunk_Ftissue	Trunk_Lean_St	Ulimbs_Ttissue	Ulimbs_Ftissue	Ulimbs_Lean_St	Llimbs_Ttissue	Llimbs_Ftissue	Llimbs_Lean_St	Ulimbs_BMD	Ulimbs_BMC	Ulimbs_area	Llimbs_BMD	Llimbs_BMC	Llimbs_area	Trunk_BMD	Trunk_BMC	Trunk_area	WB_BMD	WB_BMC	WB_area	Total_Cholesterol	HDL	LDL	VLDL	Triglycerides	HS_Crp
1	Male	Basketball	15	7	84	3	1080	13960	4.14489	3	74.3	182.4	1.824	22.3326	88.3	94.1	1.00616	13.9938	74.09	9	6.631	63.794	33.77	3.39	29.15	7.81	0.294	7.06	26.87	2.58	22.86	1.138	455	400	1.535	1437.9	937	1.179	1236.4	1049	1.389	3665.8	2638	103	44	49.4	9.6	47.9	4.29
2	Male	Basketball	15	7.5	90	6	1080	12770	4.10619	4	68.7	178.3	1.783	21.61	87.5	90.8	0.569842	14.4302	68.49	9.8	6.69	58.501	30.89	3.41	26.42	8.05	0.304	7.29	24.58	2.63	20.65	1.08	448.6	415	1.526	1308.3	857	1.155	1065	922	1.351	3301.2	2443	114	44.6	62	7.4	37.2	4.55
3	Male	Basketball	13	4.25	51	2	720	2880	3.45939	4	72.6	177.6	1.776	23.0171	82.5	95.1	0.0355717	12.9644	71.51	23.6	16.905	51.638	32.3	9.52	21.77	7.4	0.741	6.3	26.6	6.11	19.32	0.928	367.4	396	1.354	1171.8	865	1.076	1009.1	938	1.211	2967.8	2451	153.7	42.6	96.5	14.6	73.2	4.81
4	Male	Basketball	16	5	60	6	1080	11930	4.07664	4	66.3	178.2	1.782	20.8784	83.9	94.3	1.57012	14.4299	65.81	12.1	7.967	54.941	29.63	4.28	24.47	7.22	0.273	6.56	24.18	3.05	19.86	0.855	382.3	447	1.44	1267.6	881	1.002	879.1	877	1.181	2903.7	2458	143.9	42.7	81.6	19.6	97.8	6.48
5	Male	Basketball	15	1	12	6	1080	13140	4.1186	9	77.6	190.4	1.904	21.4056	91.5	98.9	1.64637	13.3536	77.24	12	9.273	64.432	33.84	4.42	28.26	8.8	0.333	7.99	29.24	4.13	23.74	1.027	474.4	462	1.532	1381.8	902	1.135	1155.8	1019	1.335	3539	2652	138.2	48.8	82.8	6.6	32.9	7
6	Male	Basketball	15	8	96	6	1260	11380	4.05614	7	55.2	173.7	1.737	18.2953	82.5	91.2	0.622308	14.3777	54.85	9	4.956	47.028	24.17	2.61	20.68	5.65	0.212	5.08	20.8	1.85	17.75	1.014	354.3	350	1.507	1204.1	799	1.081	888.9	823	1.3	2867.3	2206	208.4	60.1	137.2	11.1	55.3	4.4
7	Male	Basketball	15	8	96	6	1080	13590	4.13322	2	79.8	181.3	1.813	24.2777	88.8	92.5	0.795524	14.2045	79.39	24.4	19.374	55.897	34.22	10.11	22.82	8.62	1.096	7.01	30.93	7.53	21.77	1.024	513.8	502	1.602	1634.6	1020	1.188	1295.5	1091	1.432	4114.7	2873	137.9	32.2	94.3	11.4	57.1	14.78
8	Male	Basketball	15	1.25	15	6	1080	8880	3.94841	6	58.2	175.6	1.756	18.8744	87.2	88.4	0.252265	14.7477	57.52	10.3	5.906	49.098	25.62	2.94	21.93	6.23	0.235	5.66	21.3	2.41	17.86	0.727	327.9	451	1.177	1033.3	878	0.895	753.8	842	1.042	2515.5	2413	141.8	53.8	81.5	6.5	32.5	4.86
9	Male	Basketball	14	4.08333	49	6	1080	13806	4.14007	3	90.1	195.7	1.957	23.5257	95.4	100.3	1.27734	12.7227	89.28	22.5	20.067	65.334	39.59	10	28.3	10.05	1.102	8.46	34.4	8.39	24.36	1.028	486.8	474	1.616	1650.6	1021	1.106	1286.6	1164	1.329	3875.9	2917	110	35.3	66.9	7.8	38.8	4.26
10	Male	Basketball	15	4.16667	50	6	1080	12150	4.08458	6	72	195.2	1.952	18.8961	98.8	96.4	1.32141	13.6786	70.94	8.1	5.726	61.782	30.14	2.84	26.28	8.15	0.308	7.39	27.67	2.24	23.87	0.919	452.5	493	1.531	1557.7	1018	1.019	1019	1000	1.242	3432.9	2763	160.3	66.2	82	12.1	60.5	5.22
11	Male	Basketball	15	4.08333	49	6	1140	14220	4.1529	4	83.4	199.7	1.997	20.9127	104.9	94.8	1.11097	13.889	82.02	11.3	9.274	68.625	35.18	4.7	29.23	9.79	0.394	8.84	32.51	3.86	26.79	1.041	558.3	537	1.618	1865.2	1153	1.142	1253.9	1098	1.372	4119.7	3003	156.4	49.4	102.3	4.7	23.7	4.63
12	Male	Basketball	13	2.25	27	6	1140	24540	4.38987	0	82.8	184	1.84	24.4565	89.5	94.5	-0.0053718	13.0054	82.3	17.6	14.523	64.27	35.33	7.99	26.18	9.67	0.625	8.61	31.73	5.41	24.87	0.945	435.2	461	1.446	1446	1000	1.108	1155.2	1043	1.266	3507.2	2770	164.9	53.5	103.2	8.2	41.2	5.53
13	Male	Basketball	13	3.25	39	4	810	9230	3.9652	3	84	177.5	1.775	26.6614	85.5	92	-0.313129	13.3131	83.23	27.8	23.15	57.163	36.82	10.86	25.11	8.09	1.283	6.48	33.43	10.38	21.71	0.788	320.3	406	1.24	1342.9	1083	0.949	854.1	900	1.108	2920	2636	144.9	40.3	96.7	7.9	39.4	4.29
14	Male	Basketball	15	4.16667	50	5	1086	5640	3.75128	9	84.3	183.6	1.836	25.0082	88.9	94.7	1.08706	13.9129	83.92	16.6	13.929	66.092	35.64	6.94	27.43	9.3	0.505	8.31	33.25	6.01	25.66	1.084	479.3	442	1.543	1586.8	1029	1.224	1264.6	1033	1.408	3902	2771	126.8	46.1	68.8	11.9	59.6	4.67
15	Male	Basketball	15	6.25	75	6	1170	12600	4.10037	6	78.8	183.3	1.833	23.4532	91.9	91.4	0.649172	14.3508	78.89	9.4	7.431	67.763	35.14	3.69	30.26	9.05	0.341	8.19	29.82	3.07	25.23	1.018	510	501	1.468	1512.2	1030	1.146	1191.3	1039	1.312	3700.9	2820	117.1	39.2	72.2	5.7	28.5	3.9
16	Male	Basketball	14	4.16667	50	5	1080	5640	3.75128	7	74.1	193.4	1.934	19.8109	95.1	98.3	1.02085	12.9791	73.31	6.5	4.77	65.093	34.39	2.84	30.4	9.17	0.347	8.32	24.68	1.29	21.99	1.007	504.1	501	1.53	1400.1	915	1.112	1155.5	1039	1.279	3451.2	2698	136.3	36	87.5	12.8	64	4.1
17	Male	Basketball	15	2.58333	31	6	1170	14530	4.16227	2	91.1	198	1.98	23.2374	96.7	101.3	1.97975	13.0202	91.02	13.1	11.932	74.292	39.92	6.49	31.9	10.16	0.425	9.14	34.95	4.58	28.27	1.106	603	545	1.981	2104.6	1063	1.286	1531.2	1191	1.559	4800.2	3078	122.8	45.3	71.8	5.7	28.7	4.51
18	Male	Basketball	13	0.666667	8	5	1080	8520	3.93044	5	70.7	182.5	1.825	21.2272	96.3	86.2	-0.974854	13.9749	70.2	14.5	10.213	56.832	30.85	5.66	24.25	7.77	0.419	6.93	26.92	3.74	21.75	0.96	426.1	444	1.444	1429.5	990	1.051	940	895	1.228	3151.2	2567	109.1	35.7	58.9	14.5	72.6	3.79
19	Male	Swimmers	17	6.5	78	6	1080	20100	4.3032	3	68.6	181.9	1.819	20.7328	87.8	94.1	2.07123	14.9288	68.53	6.5	4.455	61.098	31.6	2.62	28.12	8.18	0.309	7.42	23.59	1.23	21.26	0.884	448	507	1.18	1101.4	933	0.929	864.1	930	1.132	2975.4	2630	165.2	46.6	108.4	10.2	51	4.22
20	Male	Swimmers	18	6	72	6	1980	17070	4.23223	3	75.7	181.5	1.815	22.9796	88.3	93.2	2.46451	15.5355	75.07	16.6	12.46	59.262	36.02	7.66	27.2	9.4	0.676	8.2	25.15	3.73	20.18	0.986	522.6	530	1.424	1238.4	869	1.113	1159	1041	1.26	3345.2	2654	158.5	51.7	100.1	6.7	33.3	4.22
21	Male	Swimmers	16	10.25	123	6	1080	22290	4.34811	4	73.5	185.5	1.855	21.3599	90.6	94.9	1.64749	14.3525	72.74	9.5	6.904	62.242	32.35	3.37	27.86	8.88	0.335	7.99	26.68	2.87	22.41	0.994	556.4	560	1.582	1408.9	891	1.053	1129.6	1073	1.298	3596.1	2770	134	43.7	81.4	8.9	44.4	3.55
22	Male	Swimmers	13	2.5	30	6	900	11606	4.06468	2	56	167.6	1.676	19.9361	82.1	85.5	-1.08178	14.0818	55.69	8.1	4.498	48.89	26.75	2.75	23.29	6.24	0.236	5.66	17.98	1.2	15.92	0.801	338	422	1.124	863	768	0.868	715	824	1.02	2302.1	2257	181.5	72.6	99.1	9.8	49	4.1
23	Male	Swimmers	19	11.0833	133	6	1080	26160	4.41764	8	62.6	177	1.77	19.9815	88.6	88.4	2.21358	16.7864	62.92	15.1	9.484	50.529	28.52	5.46	22.12	7.83	0.328	7.05	22.3	3.35	17.84	0.938	446.8	476	1.387	1114.3	803	1.038	940.6	906	1.21	2910.9	2407	125.4	43.7	66.5	15.2	76.2	3.7
24	Male	Swimmers	18	13.4167	161	6	960	12480	4.09621	5	63.1	170.5	1.705	21.706	80.1	90.4	2.07752	15.9225	62.86	10.3	6.474	53.221	29.23	3.65	24.57	7.54	0.281	6.76	21.22	2.21	17.89	0.987	496.9	503	1.424	1121	787	1.087	1020.6	939	1.284	3162.1	2462	168	56.9	100.6	10.5	52.5	4.25
25	Male	Swimmers	15	6.66667	80	6	960	16605	4.22024	3	54.6	168.9	1.689	19.1396	80.4	88.5	0.271922	14.7281	54.34	6.4	3.487	48.21	25.25	2.05	22.39	6.32	0.237	5.69	18.02	0.91	16.18	0.881	390	443	1.238	935	755	0.967	808.4	836	1.155	2645.7	2291	143.4	51.3	82.7	9.4	46.8	3.41
26	Male	Swimmers	19	4	48	6	2160	9830	3.99255	5	80	176.8	1.768	25.5933	84.4	92.4	2.88784	16.1122	79.18	23.3	18.428	57.494	36.66	10.09	25.5	9.29	1.342	7.48	28.54	6.5	20.78	1.064	465	437	1.3	1256.5	967	1.109	1073.3	968	1.255	3259.8	2598	146.9	39.1	96.9	10.9	54.7	4.08
27	Male	Swimmers	15	7.83333	94	6	1080	19125	4.2816	3	81.5	182.9	1.829	24.363	86	96.9	1.37408	13.6259	80.64	18.9	15.234	61.837	38.62	9.44	27.97	8.32	0.602	7.25	28.71	4.78	22.54	0.93	469	504	1.488	1396.7	939	1.154	1212.6	1051	1.31	3573.5	2728	131.1	41.6	82.2	7.3	36.4	3.99
28	Male	Swimmers	17	4.16667	50	6	1260	27930	4.44607	8	77.2	183.7	1.837	22.877	86.3	97.4	2.55834	14.4417	77.35	10.8	8.364	65.141	36.36	4.82	30.27	9.9	0.385	8.98	25.74	2.8	21.52	1.176	534.3	454	1.524	1427.3	937	1.154	1271	1101	1.403	3849	2744	156.1	47.9	98.3	9.9	49.7	4.79
29	Male	Swimmers	16	9	108	6	1080	18950	4.27761	3	83.2	184.1	1.841	24.548	86.5	97.6	2.02747	13.9725	82.59	21.3	17.6	61.152	38.41	9.83	27.23	10.3	1	8.74	29.05	6.29	21.3	1.281	557.5	435	1.563	1465.8	938	1.179	1355.7	1150	1.393	3841.1	2758	177.3	52.7	118.9	5.7	28.7	#NULL!
30	Male	Swimmers	13	8.25	99	6	900	10570	4.02407	3	41.6	155.8	1.558	17.1379	76.6	79.2	-1.81343	14.8134	40.65	13.7	5.58	33.343	16.87	2.16	14.24	4.43	0.225	3.99	15.82	2.87	12.26	0.661	218.9	331	1.012	687.2	679	0.816	470.1	576	0.965	1724.4	1788	155.9	65	80.7	10.2	50.8	4.05
31	Male	Swimmers	13	9.41667	113	5	900	10605	4.02551	6	61	167.3	1.673	21.7941	78.3	89	-0.684375	13.6844	60.69	11.9	7.196	50.747	28.23	3.86	23.54	7.39	0.4	6.61	20.22	2.57	16.59	0.933	386.4	414	1.286	1066.5	829	0.93	823.7	886	1.154	2750.2	2384	127.9	40.7	77.8	9.4	46.9	2.09
32	Male	Swimmers	17	5.08333	61	6	960	12525	4.09778	7	61.5	173.3	1.733	20.4775	83.2	90.1	1.50274	15.4973	61.05	12.2	7.441	50.838	28.28	4.03	23.35	6.67	0.262	6.04	21.18	2.78	17.38	0.824	364.9	443	1.26	1019.4	809	0.965	903.4	936	1.14	2770.8	2431	136.5	55.1	74.4	7	34.9	3.9
33	Male	Swimmers	13	5.16667	62	4	900	4025	3.60477	2	53	167	1.67	19.0039	79.6	87.4	-0.866813	13.8668	52.26	6.1	3.205	47.013	23.83	1.62	21.61	6.12	0.233	5.6	18.46	1.11	16.48	0.732	284.8	389	1.098	874.2	796	0.799	599.3	750	0.958	2047.3	2136	163.3	56.3	94.5	12.5	62.3	4.33
34	Male	Controls	14	#NULL!	#NULL!	#NULL!	0	#NULL!	#NULL!	4	48.8	168.5	1.685	17.1878	84.6	83.9	-0.800983	14.801	47.99	13.9	6.666	39.153	21.49	3.63	17.22	4.34	0.163	3.92	18.11	2.54	14.65	0.728	256	352	1.291	927.2	718	0.89	642.1	722	1.076	2167.4	2015	133.6	52.9	71.3	9.4	47.1	1.14
35	Male	Controls	17	#NULL!	#NULL!	#NULL!	0	#NULL!	#NULL!	3	66.1	174.9	1.749	21.6084	83.7	91.2	1.6612	15.3388	65.6	11.6	7.628	54.886	28.06	4.02	23.14	8.46	0.345	7.64	23.82	2.88	19.76	1.09	479.6	440	1.354	1182.3	873	0.992	892	899	1.242	3084	2483	159.3	44.6	104.6	10.1	50.7	3.83
36	Male	Controls	15	#NULL!	#NULL!	#NULL!	0	#NULL!	#NULL!	3	62.2	169.2	1.692	21.7265	77.5	91.7	0.689304	14.3107	61.11	26.6	16.245	42.333	25.72	7.6	17.35	6	0.906	4.79	24.56	7.11	16.43	0.767	297.3	388	1.233	1023	830	0.945	774.6	820	1.105	2532	2291	128	43.9	73.1	11	55.1	1.84
37	Male	Controls	14	#NULL!	#NULL!	#NULL!	0	#NULL!	#NULL!	6	56.6	176.7	1.767	18.1277	90.2	86.5	-0.477256	14.4773	55.83	8.4	4.682	48.378	23.52	2.06	20.65	5.71	0.215	5.16	21.92	2.09	18.65	0.78	332.6	426	1.361	1183.6	869	0.969	806.2	832	1.166	2765.2	2371	158.5	53.5	93.7	11.3	56.3	1.55
38	Male	Controls	15	#NULL!	#NULL!	#NULL!	0	#NULL!	#NULL!	6	63	176.5	1.765	20.2233	87.7	88.8	0.305142	14.6949	62.34	9.7	6.038	53.426	28.12	3.22	24.02	6.45	0.242	5.82	23.12	2.24	19.65	0.83	387	466	1.378	1224.5	889	0.982	869.7	886	1.162	2876.3	2475	108	39	58.4	10.6	53.1	1.52
39	Male	Controls	13	#NULL!	#NULL!	#NULL!	0	#NULL!	#NULL!	11	66.8	167.3	1.673	23.8663	86.8	80.5	-1.66	14.66	65.5	36.4	23.9	39.4	29.71	12.02	16.98	6.24	1.731	4.27	24.8	9.28	14.58	0.687	237	345	1.188	937.2	789	0.897	707.9	789	1.03	2261	2161	152	47.7	91.9	12.4	62	0.41
40	Male	Controls	12	#NULL!	#NULL!	#NULL!	0	#NULL!	#NULL!	10	65.5	159.1	1.591	25.8762	70.2	88.9	-1.239	13.239	64.6	45.8	29.6	32.9	28	13.5	13.95	5.41	1.836	3.38	26.81	13.32	12.58	0.703	187.9	267	1.162	917.7	790	0.852	546.2	641	1.103	2117	1919	146.7	36.2	68.5	42	209.8	2.14
41	Male	Controls	12	#NULL!	#NULL!	#NULL!	0	#NULL!	#NULL!	11	55.9	162	1.62	21.3001	80	82	-1.948	13.948	55	22.3	12.3	40.4	24.29	5.96	17.62	5.55	0.805	4.44	20.67	4.95	14.79	0.805	305.8	380	1.259	927.5	737	0.889	713.6	803	1.06	2281	2151	131.8	49.3	72	10.5	52.7	1.01
42	Male	Controls	13	#NULL!	#NULL!	#NULL!	0	#NULL!	#NULL!	9	49.6	164.6	1.646	18.3072	81.5	83.1	-1.362	14.362	48.4	24.2	11.7	35	20.67	5.35	14.9	4.07	0.544	3.35	19.41	5.25	13.43	0.638	172.8	271	1.038	735.9	709	0.73	423.6	581	0.921	1634	1774	155.4	44.9	85.6	24.9	124.3	0.24
43	Male	Controls	13	#NULL!	#NULL!	#NULL!	0	#NULL!	#NULL!	14	67.7	157.4	1.574	27.3262	72.7	84.7	-1.185	14.185	66.4	36.5	24.2	39.9	28.77	11.01	17.16	6.48	1.872	4.35	25.73	10.38	14.45	0.751	264.9	353	1.219	905.2	742	0.859	604	703	1.072	2208	2059	169.2	46.3	105.3	17.6	87.9	0.63
44	Male	Controls	12	#NULL!	#NULL!	#NULL!	0	#NULL!	#NULL!	12	43.1	150.4	1.504	19.0538	74.4	76	-2.602	14.602	41.8	31	13	27.2	18.54	5.952	12.102	3.56	0.766	2.63	15.73	5.626	9.458	0.64	168.3	263	1.105	641.6	581	0.77	482	621	0.996	1670	1676	161.6	39.7	100.6	21.3	106.5	0.25
45	Male	Controls	12	#NULL!	#NULL!	#NULL!	0	#NULL!	#NULL!	12	60.9	166.1	1.661	22.0738	85.6	80.5	-2.099	14.099	60.2	23.8	14.3	42.9	26.46	6.53	19.03	5.74	0.588	4.82	22.89	6.59	15.11	0.794	327	412	1.424	1192.9	838	1.01	902.7	894	1.235	1962	2399	118	42.4	67.6	8	39.8	3.87
46	Male	Controls	12	#NULL!	#NULL!	#NULL!	0	#NULL!	#NULL!	11	59.9	159.9	1.599	23.4277	78	81.9	-1.962	13.962	58.7	34.3	20.1	36.6	25	8.47	15.91	6.11	1.344	4.53	22.75	9.5	12.5	0.706	234.2	332	1.011	744	736	0.823	620.5	754	0.963	1989	2065	167.5	39.4	106	22.1	110.4	0.38
47	Male	Controls	12	#NULL!	#NULL!	#NULL!	0	#NULL!	#NULL!	13	75.7	172.2	1.722	25.5288	87.8	84.4	-1.663	13.663	74.3	43.2	32.1	39.4	32.22	15.19	16.09	6.94	2.326	4.3	30.56	13.66	15.67	0.735	311.1	423	1.328	1237.8	932	1.031	931.2	903	1.172	2923	2494	156.7	43.4	94.7	18.6	93	0.94
48	Male	Controls	13	#NULL!	#NULL!	#NULL!	0	#NULL!	#NULL!	9	53.5	152.4	1.524	23.0348	76.2	76.2	-2.155	15.155	52.1	39.3	20.5	29.8	22.63	9.71	12.4	4.98	1.646	3.14	20.26	8.32	11.19	0.682	194.3	285	1.09	745.4	684	0.807	525.7	652	1.019	1884	1849	173.2	43.2	80.5	49.5	247.4	0.27
49	Male	Controls	12	#NULL!	#NULL!	#NULL!	0	#NULL!	#NULL!	12	64.8	163.6	1.636	24.2108	80.2	83.4	-1.794	13.794	63.4	42	26.7	34.5	28.76	13.55	14.45	5.66	1.841	3.6	24.15	10.31	12.96	0.682	222.5	326	1.082	870	804	0.897	757.1	844	1.022	2254	2205	154.1	44.9	95.3	13.9	69.6	0.94
50	Male	Controls	13	#NULL!	#NULL!	#NULL!	0	#NULL!	#NULL!	11	75.1	162	1.62	28.6161	80.3	81.7	-1.521	14.521	73.8	44.8	33.1	38.5	34.29	16.94	16.74	6.43	2.578	3.65	28.38	12.59	14.79	0.701	207.9	297	1.137	1007.1	886	0.903	609	674	1.044	2167	2.077	167.9	49.6	102.9	15.4	77.1	1.88
51	Male	Controls	12	#NULL!	#NULL!	#NULL!	0	#NULL!	#NULL!	13	61.8	154.6	1.546	25.8565	71.6	83	-1.859	13.859	60.6	35.7	21.6	37	28.41	11.75	16.05	5.16	1.348	3.61	22.01	7.72	13.56	0.7	202.9	290	1.022	730.6	715	0.889	615.3	692	1.041	2033	1952	190.6	44.2	134.6	11.8	58.9	1.95
52	Male	Controls	12	#NULL!	#NULL!	#NULL!	0	#NULL!	#NULL!	10	65.7	161.4	1.614	25.2208	81.2	80.2	-2.139	14.139	63.4	42.6	27	34	28.33	12.47	15.07	5.75	1.837	3.68	25.02	11.85	12.19	0.697	238.7	342	1.17	979.3	837	0.918	780.6	850	1.069	2415	2259	182.3	48.2	121.4	12.7	63.6	1.76
53	Male	Controls	12	#NULL!	#NULL!	#NULL!	0	#NULL!	#NULL!	10	63.2	161.5	1.615	24.231	79.4	82.1	-1.937	13.937	61.9	35.2	21.8	38	27.37	10.04	16.73	5.24	1.57	3.48	24.22	9.3	14.03	0.67	193.6	289	1.172	891.8	761	0.833	599.7	720	1.038	2112	2035	160.4	34	103.7	22.7	113.5	0.79
